# Supplementary material for: Impact of ploidy level on the distribution of Pokey element insertions in the Daphnia pulex complex
Source: Mob DNA. 2014 Jan 2;5:1. doi: 10.1186/1759-8753-5-1 (PMC3882798; doi:10.1186/1759-8753-5-1)
Supplement: Additional file 3 — TE display profiles of diploid and polyploid isolates in the D. pulex species complex. Sum of the amplification signals (peaks) are presented for each isolate. [file 1759-8753-5-1-S3.xls]

## Sheet: TED profiles
TE display profiles
isolates	length of fragment amplified using TE display (considered as different loci)
	160.165	163.488	166.131	168.271	172.252	178.803	184.535	189.833	193.905	198.754	203.116	209.057	211.871	215.184	218.051	220.652	225.649	229.008	233.287	237.745	243.449	247.088	252.851	256.714	259.564	263.007	265.19	266.829	268.424	271.032	276.455	278.891	282.372	285.639	289	294.525	303.435	306.228	309.739	313.48	317.14	320.942	328.049	331.5	334.712	339.575	342.334	344.469	351.26
PX2-MB-1	0	0	0	0	1	1	0	0	0	0	0	0	1	0	0	1	1	0	0	1	0	1	0	0	0	0	0	0	0	0	1	0	0	0	0	0	0	0	1	0	0	1	1	0	0	0	0	0	0
PX2-ON-2	0	0	1	0	1	1	0	1	0	0	0	1	1	0	0	1	0	0	0	1	0	1	0	1	0	0	0	0	1	0	0	0	1	0	0	1	0	1	0	0	1	0	1	1	0	0	0	0	1
PX2-ON-3	0	0	0	0	0	1	0	0	0	1	1	1	0	0	0	0	0	0	1	1	0	0	0	1	0	0	0	0	0	1	0	0	0	0	0	1	0	0	1	0	0	0	1	0	0	0	0	1	1
PX2-ON-4	0	0	0	0	0	0	0	0	0	0	0	0	1	0	0	1	1	1	0	1	0	1	0	1	0	0	1	0	0	1	0	0	0	1	0	0	1	0	1	0	0	0	0	0	0	0	0	0	0
PX2-QC-5	0	0	0	0	0	0	0	0	1	0	1	1	1	0	0	1	1	0	0	1	0	1	0	1	0	0	1	0	0	0	0	0	0	0	0	0	1	0	1	0	0	0	1	0	0	0	0	0	0
PX2-QC-6	0	0	0	0	0	0	0	0	1	0	0	0	1	1	0	1	1	0	0	1	1	1	0	1	0	1	1	0	0	0	0	0	1	0	0	0	1	0	1	0	0	0	1	0	0	0	0	0	0
PX2-MI-7	1	0	0	0	0	0	0	0	0	0	0	0	1	0	0	1	0	1	0	1	0	1	0	1	0	0	0	1	0	0	0	0	0	0	0	0	1	0	1	0	0	0	0	0	1	0	0	0	0
PX2-QC-8	0	0	1	0	1	1	0	1	0	0	1	1	1	0	0	1	1	0	0	1	0	0	0	0	1	0	0	0	0	0	0	0	1	0	0	0	0	0	1	0	0	0	0	0	0	0	0	0	0
PX2-QC-9	0	0	0	0	0	0	0	1	0	0	0	0	1	0	0	1	0	0	0	1	0	1	1	1	0	1	0	0	0	0	1	1	0	0	0	0	1	0	1	1	0	0	1	0	0	0	0	0	0
PX2-QC-10	0	0	0	0	1	0	0	0	0	0	1	0	1	0	0	1	1	1	0	1	0	1	0	1	0	0	0	0	0	0	0	0	0	1	0	1	0	1	1	0	0	0	0	0	0	0	0	0	0
PX2-QC-11	1	0	0	0	0	0	0	0	0	0	1	0	1	0	0	0	0	0	0	1	1	0	0	1	1	0	0	1	0	1	0	0	0	0	0	1	1	1	0	0	0	0	1	1	0	1	0	1	0
TE2-MB-1	0	0	0	0	0	0	0	0	0	0	0	0	1	0	0	0	0	1	0	1	0	1	0	1	0	0	0	0	1	1	1	0	0	0	0	0	1	1	1	0	0	0	0	0	0	0	0	0	0
TE2-MB-2	0	0	0	0	0	1	0	1	0	0	0	0	1	0	0	1	1	0	0	1	0	1	0	0	0	0	0	0	0	0	1	0	0	0	0	0	0	0	1	0	0	0	1	0	0	0	0	0	0
TE2-MB-3	1	0	0	0	0	0	0	0	0	0	0	0	0	0	0	0	1	0	0	1	0	0	0	0	0	0	0	0	0	0	0	0	0	0	0	0	0	0	1	0	0	0	0	0	0	0	0	0	0
MI3-MB-2	0	1	0	1	0	1	0	1	1	0	0	1	0	0	1	1	0	0	0	1	1	0	0	1	0	0	1	0	1	1	0	0	0	0	0	0	0	0	1	0	0	0	1	0	0	0	0	1	0
PC3-MB-4	0	0	0	0	0	0	0	1	0	0	0	0	1	0	0	1	0	1	0	1	0	0	0	1	0	1	1	0	0	0	1	0	0	0	0	0	0	1	1	0	0	1	1	0	0	0	0	1	0
PC3-MB-5	1	0	0	0	0	1	0	1	0	0	1	1	1	0	0	1	1	0	0	1	0	0	0	0	0	0	0	0	1	0	1	0	0	0	0	0	0	0	1	0	0	0	0	0	1	0	0	0	0
PC3-MB-6	1	0	0	0	0	1	0	1	0	0	0	0	1	0	1	0	0	1	0	1	0	0	0	1	0	1	0	0	1	0	1	0	0	0	1	0	1	0	1	0	0	0	1	0	0	0	0	0	0
PC3-QC-1	0	0	0	0	0	0	1	0	0	0	1	0	0	0	0	1	0	1	0	1	1	0	0	1	0	0	1	0	0	1	1	0	0	0	0	0	0	0	1	1	0	1	1	0	0	0	1	0	0
PC3-QC-2	0	0	0	0	0	1	1	1	0	0	0	0	1	0	0	1	1	1	0	1	0	0	1	1	0	0	1	0	0	1	1	0	1	0	0	0	0	1	1	1	0	1	1	0	0	0	1	0	0
PC3-QC-3	0	0	0	0	0	0	1	1	0	0	1	0	1	0	0	1	0	1	0	1	0	0	0	1	0	0	0	0	0	1	1	1	0	0	0	0	0	0	1	1	0	1	0	0	0	0	0	0	0
PX3-QC-1	0	0	0	1	0	0	0	1	1	0	0	0	0	0	0	1	0	1	0	1	0	0	0	1	0	0	0	1	0	0	0	0	0	0	0	0	1	0	0	1	0	1	1	0	0	1	1	0	0
PX3-QC-2	1	0	0	0	0	1	1	1	1	0	0	1	1	0	0	1	0	1	0	1	1	0	0	1	0	0	1	0	0	1	0	0	0	0	0	0	0	0	1	1	1	1	0	0	0	0	0	0	0
TE3-MB-1	0	0	0	1	0	0	1	1	0	0	1	0	1	0	0	1	0	0	0	1	1	0	0	0	0	1	0	0	0	0	0	0	0	0	0	0	0	0	1	0	0	0	0	0	0	0	0	0	0
TE3-MB-2	1	0	0	0	0	0	0	0	0	0	0	0	0	0	0	0	1	0	0	1	0	0	0	1	0	0	0	0	1	0	1	0	1	0	0	0	1	0	0	0	0	0	0	0	0	0	0	0	0
TE3-MB-3	0	1	1	0	0	0	0	0	0	0	0	0	0	0	1	0	1	0	0	1	1	0	0	1	0	0	0	0	1	0	1	0	1	0	0	0	0	1	1	0	1	0	0	1	0	0	0	0	0
TE3-MB-4	0	0	1	0	0	1	0	1	0	0	0	0	1	0	1	1	1	0	1	1	0	1	0	1	1	0	1	0	0	0	0	0	1	0	0	0	0	0	1	0	1	0	1	0	0	1	0	0	0
total number of amplification	7	2	4	3	4	11	5	14	5	1	9	7	20	1	4	20	13	11	2	27	7	11	2	21	3	5	9	3	7	9	12	2	7	2	1	4	10	7	23	6	4	7	15	3	2	3	3	4	2
insertions amplified in diploids	3	0	2	0	4	5	0	4	2	1	5	4	12	1	0	10	8	4	1	14	2	10	1	10	2	2	3	2	2	4	4	1	3	2	0	4	7	4	12	1	1	1	8	2	1	1	0	2	2
insertions amplified in polyploids	4	2	2	3	0	6	5	10	3	0	4	3	8	0	4	10	5	7	1	13	5	1	1	11	1	3	6	1	5	5	8	1	4	0	1	0	3	3	11	5	3	6	7	1	1	2	3	2	0
insertions amplified in diploids with known hybrid state	2	0	2	0	4	4	0	3	2	1	5	4	10	1	0	9	6	3	1	11	2	8	1	9	2	2	3	2	1	3	2	1	3	2	0	4	6	3	9	1	1	1	7	2	1	1	0	2	2
insertions amplified in polyploids with known hybrid state	3	1	1	2	0	6	4	9	3	0	3	3	7	0	3	9	3	7	1	10	3	1	1	9	1	2	6	1	3	5	6	1	2	0	1	0	2	2	9	5	2	6	7	0	1	2	3	2	0
[truncated: 40 more columns]
